# Supplementary material for: Autologous regenerative cell therapy for female stress urinary incontinence: a systematic review and meta-analysis of clinical outcomes
Source: Front Med (Lausanne). 2026 Jun 3;13:1861606. doi: 10.3389/fmed.2026.1861606 (PMC13271920; doi:10.3389/fmed.2026.1861606)
Supplement: Supplementary file 1 [file Table_1.XLSX]

## Sheet: Sheet1
Search strategy in PubMed
#1 Search "Transplantation, Autologous"[MeSH]
#2 Search "Stem Cells"[MeSH]
#3 Search "Cells"[MeSH]
#4 Search "Urinary Incontinence, Stress"[MeSH]
#5 Search (Autografting[Title/Abstract] OR Autograftings[Title/Abstract] OR Autologous Transplantation[Title/Abstract] OR Autologous Transplantations[Title/Abstract] OR Transplantations, Autologous[Title/Abstract] OR Autotransplantation[Title/Abstract] OR Autotransplantations[Title/Abstract])
#6 Search (Cells, Stem[Title/Abstract] OR Cell, Stem[Title/Abstract] OR Stem Cell[Title/Abstract] OR Mother Cells[Title/Abstract] OR Cell, Mother[Title/Abstract] OR Cells, Mother[Title/Abstract] OR Mother Cell[Title/Abstract] OR Progenitor Cells[Title/Abstract] OR Cell, Progenitor[Title/Abstract] OR Cells, Progenitor[Title/Abstract] OR Progenitor Cell[Title/Abstract] OR Colony-Forming Unit[Title/…
#7 Search (Urinary Stress Incontinence[Title/Abstract] OR Incontinence, Urinary Stress[Title/Abstract] OR Stress Incontinence, Urinary[Title/Abstract])
#8 Search (cell therapy[Title/Abstract] OR stem cell therapy[Title/Abstract] OR regenerative cell therapy[Title/Abstract] OR muscle-derived stem cell*[Title/Abstract] OR MDSC*[Title/Abstract] OR adipose-derived stem cell*[Title/Abstract] OR ADSC*[Title/Abstract] OR SUI[Title/Abstract])
#9 #1 OR #2 OR #3 OR #5 OR #6 OR #8
#10 #4 OR #7
#11 #9 AND #10
