# Supplementary material for: Autologous regenerative cell therapy for female stress urinary incontinence: a systematic review and meta-analysis of clinical outcomes
Source: Front Med (Lausanne). 2026 Jun 3;13:1861606. doi: 10.3389/fmed.2026.1861606 (PMC13271920; doi:10.3389/fmed.2026.1861606)
Supplement: Supplementary file 2 [file Table_2.XLSX]

## Sheet: Sheet1
Study	Cure Definition	Improvement Definition
Blaganje 2013	Patient self-reported complete continence	Patient self-reported symptom improvement (not complete cure)
Carr 2008	Total continence (not explicitly defined by objective threshold)	Reduction in pad weight test and incontinence episodes (approx. 50% improvement from baseline)
Carr 2013	Pad test < 1g (ICS criteria)	≥ 50% reduction in pad weight OR ≥ 50% reduction in stress leak frequency
Dutta 2025	Not explicitly defined	Statistically significant reduction in pad weight (1-h and 3-day), UDI-6 score, IIQ-7 score, and self-reported accident frequency (P < 0.05)
Gräs 2014	Zero leaks in 3-day diary + ICIQ-SF score ≤ 5	Simultaneous reduction in both leakage frequency and ICIQ-SF score (no specified threshold)
Jankowski 2018	Not defined (composite primary endpoint: ≥50% IEF reduction + pad test improvement)	Primary: ≥50% reduction in stress IEF; More stringent: ≥75% reduction or ≤1 episode/3 days
Kuismanen 2014	Negative cough test + patient satisfaction and no desire for further SUI treatment	Subjective improvement based on questionnaire scores (UISS, IIQ-7, UDI-6, VAS) without specified threshold
Lee 2009	Patient satisfaction ≥ 90%	Patient satisfaction 50% - 90% (marked: 75%-90%; slight: 50%-75%)
Mitterberger 2007	Complete continence (no pad use during daily life) + Incontinence Score = 0	Substantial/slight improvement based on patient-reported symptom relief (thresholds not explicitly defined)
Mitterberger 2008	Complete continence (no pad use) + Incontinence Score = 0	Patient-reported significant improvement (threshold not explicitly defined)
Peters 2014	Not explicitly defined (surrogate: no stress leaks over 3 days + pad test < 1.3g)	≥50% reduction in stress leaks OR ≥50% reduction in pad weight
Sèbe 2010	No leakage on 7-day voiding diary	≥50% reduction in leakage episodes on 7-day diary OR >5g reduction on 1-h pad test
Sharifiaghdas 2016	Negative cough stress test (supine + standing) + 1-h pad test < 1g	≥50% reduction in 1-h pad test + negative cough stress test (supine)
Sharifiaghdas 2019	Negative cough stress test (all positions) + 1-h pad test < 2g	Decrease in pad test weight + negative cough stress test (lithotomy position only, upright may be positive)
Shirvan 2012	Complete continence (patient-reported) + negative cough test + negative 1-h pad test	Patient-reported marked improvement (positive cough test only with severe cough)
Souza 2026	Not explicitly defined	Negative cough test OR ≥50% reduction in pad test weight
Stangel-Wojcikiewicz 2013	No urine loss (Gaudenz questionnaire) + negative CLPP/VLPP stress tests + no pad use	Reduced frequency/volume of urine loss (but not complete continence)
