# Supplementary material for: Autologous regenerative cell therapy for female stress urinary incontinence: a systematic review and meta-analysis of clinical outcomes
Source: Front Med (Lausanne). 2026 Jun 3;13:1861606. doi: 10.3389/fmed.2026.1861606 (PMC13271920; doi:10.3389/fmed.2026.1861606)
Supplement: Supplementary file 3 [file Table_3.XLSX]

## Sheet: cure outcomes
Summary of sensitivity analysis results for cure outcomes
Excluded Study	Pooled Cure Rate	95% CI Lower	95% CI Upper	I² (%)	Change	Robustness
Full model (reference)	0.4	0.22	0.58	0.9639	-	-
Blaganje 2013	0.41	0.21	0.6	0.9663	0.01	Robust
Carr 2008	0.41	0.22	0.6	0.9664	0.01	Robust
Carr 2013	0.4	0.22	0.58	0.9639	0	Robust
Gerullis 2012	0.42	0.24	0.6	0.9419	0.02	Robust
Gotoh 2013	0.42	0.23	0.61	0.9658	0.02	Robust
Gotoh 2019	0.42	0.23	0.61	0.9655	0.02	Robust
Gräs 2014	0.41	0.22	0.61	0.9659	0.01	Robust
Jankowski 2018	0.4	0.22	0.58	0.9639	0	Robust
Kuismanen 2014	0.39	0.2	0.57	0.9663	-0.01	Robust
Lee 2009	0.4	0.21	0.59	0.9664	0	Robust
Mitterberger 2007	0.36	0.21	0.52	0.9331	-0.04	Robust
Mitterberger 2008	0.36	0.18	0.53	0.9577	-0.04	Robust
Peters 2014	0.4	0.22	0.58	0.9639	0	Robust
Sharifiaghdas 2016	0.4	0.21	0.59	0.9664	0	Robust
Sharifiaghdas 2019	0.38	0.19	0.57	0.966	-0.02	Robust
Shirvan 2012	0.36	0.18	0.55	0.9636	-0.04	Robust
Souza 2026a	0.4	0.22	0.58	0.9639	0	Robust
Souza 2026b	0.4	0.22	0.58	0.9639	0	Robust
Stangel 2013	0.39	0.2	0.58	0.9662	-0.01	Robust
Sèbe 2010	0.41	0.22	0.6	0.9663	0.01	Robust
Excluding zero-event studies	0.4	0.22	0.58	0.9639	0	Robust
Excluding small-sample studies (n≥20)	0.43	0.12	0.74	0.9848	0.03	Robust

## Sheet: improvement outcomes
Summary of sensitivity analysis results for improvement outcomes
Excluded Study	Pooled Cure Rate	95% CI Lower	95% CI Upper	I² (%)	Change	Robustness
Full model (reference)	0.41	0.31	0.52	0.8954	-	-
Blaganje 2013	0.41	0.3	0.52	0.8995	0	Robust
Carr 2008	0.4	0.29	0.5	0.898	-0.01	Robust
Carr 2013	0.4	0.29	0.51	0.8979	-0.01	Robust
Gerullis 2012	0.41	0.29	0.53	0.9005	0	Robust
Gotoh 2013	0.4	0.29	0.51	0.8994	-0.01	Robust
Gotoh 2019	0.4	0.29	0.51	0.8979	-0.01	Robust
Gräs 2014	0.41	0.3	0.52	0.9008	0	Robust
Jankowski 2018	0.4	0.29	0.51	0.8938	-0.01	Robust
Kuismanen 2014	0.41	0.31	0.52	0.9009	0	Robust
Lee 2009	0.42	0.31	0.53	0.9007	0.01	Robust
Mitterberger 2007	0.43	0.32	0.53	0.88	0.02	Robust
Mitterberger 2008	0.43	0.33	0.54	0.8878	0.02	Robust
Peters 2014	0.38	0.29	0.48	0.8354	-0.03	Robust
Sharifiaghdas 2016	0.41	0.3	0.52	0.9009	0	Robust
Sharifiaghdas 2019	0.43	0.32	0.54	0.8928	0.02	Robust
Shirvan 2012	0.43	0.32	0.54	0.8964	0.02	Robust
Souza 2026a	0.41	0.3	0.52	0.9009	0	Robust
Souza 2026b	0.41	0.3	0.52	0.9004	0	Robust
Stangel 2013	0.42	0.31	0.53	0.8998	0.01	Robust
Sèbe 2010	0.43	0.33	0.54	0.891	0.02	Robust
Excluding zero-event studies	0.41	0.31	0.52	0.8954	0	Robust
Excluding small-sample studies (n≥20)	0.45	0.3	0.59	0.937	0.04	Robust
